# Supplementary material for: A sequence-based approach to identify reference genes for gene expression analysis
Source: BMC Med Genomics. 2010 Aug 3;3:32. doi: 10.1186/1755-8794-3-32 (PMC2928167; doi:10.1186/1755-8794-3-32)
Supplement: Additional file 1 — Summary of lung SAGE libraries. Raw tag count summary for lung SAGE libraries used in analysis. [file 1755-8794-3-32-S1.XLS]

## Sheet: Sheet1
Additional file 1 - Summary of lung SAGE libraries
Sample Name	Library Tag Count
Normal1	155718
Normal2	113590
Normal3	107252
Normal4	175500
Normal5	163582
Normal6	93018
Normal7	88826
Normal8	95748
Normal9	83294
Normal10	91574
Normal11	91042
Normal12	174080
Normal13	145612
Normal14	136630
Normal15	82366
Normal16	131732
Normal17	158514
Normal18	175040
Normal19	160984
Normal20	176338
Normal21	159960
Normal22	127477
Normal23	153254
Normal24	157742
Normal25	65880
Normal26	63790
Tumour1	171448
Tumour2	167214
Tumour3	189182
Tumour4	200338
Tumour5	165658
Tumour6	212728
Tumour7	180098
Tumour8	182180
Tumour9	212694
Tumour10	153978
Tumour11	152774
