# Supplementary material for: A sequence-based approach to identify reference genes for gene expression analysis
Source: BMC Med Genomics. 2010 Aug 3;3:32. doi: 10.1186/1755-8794-3-32 (PMC2928167; doi:10.1186/1755-8794-3-32)
Supplement: Additional file 2 — Summary of breast SAGE libraries. Raw tag count summary for breast SAGE libraries used in analysis. [file 1755-8794-3-32-S2.XLS]

## Sheet: Sheet1
Additional file 2 - Summary of breast SAGE libraries
Sample Name	Type	Library Tag Count
SAGE_breast_hyperplasia	Normal	63227
SAGE_breast_myoepithelial	Normal	58444
SAGE_Breast_normal_endothelium_AP_1	Normal	33115
SAGE_Breast_normal_organoid_B_2	Normal	59327
SAGE_Breast_normal_organoid_B	Normal	58181
SAGE_mammary_epithelium	Normal	49281
SAGE_95-259	Cancer	40223
SAGE_95-260	Cancer	45673
SAGE_95-347	Cancer	67386
SAGE_95-348	Cancer	61040
SAGE_DCIS_2	Cancer	28950
SAGE_DCIS-3	Cancer	58801
SAGE_DCIS-4	Cancer	61367
SAGE_DCIS-5	Cancer	43902
SAGE_DCIS	Cancer	41378
SAGE_IDC-3	Cancer	70099
SAGE_IDC-4	Cancer	65045
SAGE_IDC-5	Cancer	61480
