# Supplementary material for: A sequence-based approach to identify reference genes for gene expression analysis
Source: BMC Med Genomics. 2010 Aug 3;3:32. doi: 10.1186/1755-8794-3-32 (PMC2928167; doi:10.1186/1755-8794-3-32)
Supplement: Additional file 3 — Summary of brain SAGE libraries. Raw tag count summary for brain SAGE libraries used in analysis. [file 1755-8794-3-32-S3.XLS]

## Sheet: Sheet1
Additional file 3 - Summary of brain SAGE libraries
Sample Name	Type	Library Tag Count
SAGE_normal_cerebellum	Normal	51280
SAGE_normal_pediatric_cortex_H1571	Normal	77968
SAGE_normal_pool(6th)	Normal	63208
SAGE_pooled_GBM	Normal	61886
SAGE_Duke_BB542_normal_cerebellum	Normal	58826
SAGE_BB542_whitematter	Normal	94876
SAGE_Duke_thalamus	Normal	48548
SAGE_Ped_GBM1062	Cancer	60069
SAGE_astrocytoma_H388	Cancer	38634
SAGE_Duke_1273	Cancer	38933
SAGE_Duke_757	Cancer	19572
SAGE_Duke_GBM_H1110	Cancer	70087
SAGE_Duke_H1020	Cancer	52479
SAGE_Duke_H1043	Cancer	77004
SAGE_Duke_H1126	Cancer	28159
SAGE_Duke-H988	Cancer	28133
SAGE_ependymoblastoma_819	Cancer	34537
SAGE_ependymoma_1394	Cancer	56871
SAGE_ependymoma239	Cancer	46928
SAGE_ependymoma_353	Cancer	74499
SAGE_ependymoma_455	Cancer	52659
SAGE_ependymoma_582	Cancer	52934
SAGE_glioma_1150	Cancer	62675
SAGE_H1126	Cancer	17576
SAGE_H127	Cancer	81495
SAGE_H408	Cancer	80265
