# Supplementary material for: A sequence-based approach to identify reference genes for gene expression analysis
Source: BMC Med Genomics. 2010 Aug 3;3:32. doi: 10.1186/1755-8794-3-32 (PMC2928167; doi:10.1186/1755-8794-3-32)
Supplement: Additional file 4 — Taqman probe IDs of genes assessed by quantitative RT-PCR. Applied Biosystems Taqman probe IDs for genes assessed by qRT-PCR. [file 1755-8794-3-32-S4.XLS]

## Sheet: Sheet1
Additional file 4 - Taqman probe IDs of genes assessed by quantitative RT-PCR
Primer ID	Gene Symbol
RPS18	Hs99999901_s1
B2M	Hs99999907_m1
RPL4	Hs03044647_g1
ATP5J	Hs00365888_m1
ACTB	Hs99999903_m1
GAPDH	Hs99999905_m1
HPRT1	Hs03929098_m1
TBP	Hs00427620_m1
CUL1	Hs01117001_m1
TRIM27	Hs00179059_m1
PPP1CB	Hs01027790_m1
CSTB	Hs00164368_m1
SLFN13	Hs00431187_m1
CAPZB	Hs00191827_m1
RAB5C	Hs00428044_m1
NDUFA1	Hs00244980_m1
RPL19	Hs02338565_gH
HMGB1	Hs01923466_g1
CD55	Hs00892618_m1
HSPA1A	Hs00271229_s1
EIF4A2	Hs00756996_g1
