# Supplementary material for: A sequence-based approach to identify reference genes for gene expression analysis
Source: BMC Med Genomics. 2010 Aug 3;3:32. doi: 10.1186/1755-8794-3-32 (PMC2928167; doi:10.1186/1755-8794-3-32)
Supplement: Additional file 5 — Probes used for NEPS genes represented on the Affymetrix U133A microarray. Probes for NEPS genes represented on the Affymetrix U133A microarray. [file 1755-8794-3-32-S5.XLS]

## Sheet: Sheet1
Additional file 5 - Probes used for NEPS genes represented on the Affymetrix U133A microarray
Probe	Gene
201407_s_at	PPP1CB
201891_s_at	B2M
211710_x_at	RPL4
37012_at	CAPZB
202325_s_at	ATP5J
201140_s_at	RAB5C
202298_at	NDUFA1
200799_at	HSPA1A
