# Supplementary material for: A sequence-based approach to identify reference genes for gene expression analysis
Source: BMC Med Genomics. 2010 Aug 3;3:32. doi: 10.1186/1755-8794-3-32 (PMC2928167; doi:10.1186/1755-8794-3-32)
Supplement: Additional file 6 — Probes used for NEPS genes represented on the Agilent microarray. Probes used for NEPS genes represented on the Agilent microarray. [file 1755-8794-3-32-S6.XLS]

## Sheet: Sheet1
Additional file 6 - Probes used for NEPS genes represented on the Agilent microarray
ID	Probe	Gene
38739	A_24_P396720	PPP1CB
4098	A_23_P37441	B2M
7107	A_23_P154894	CSTB
32762	A_23_P69431	RPL4
14444	A_23_P332413	SLFN13
5932	A_23_P126752	CAPZB
28227	A_23_P154832	ATP5J
40980	A_23_P107214	RAB5C
34659	A_23_P159833	NDUFA1
34841	A_23_P77779	RPL19
8395	A_24_P801264	HMGB1
2530	A_24_P188377	CD55
284	A_23_P214666	RPS18
13884	A_23_P111132	HSPA1A
23262	A_23_P121250	EIF4A2
