# Supplementary material for: A sequence-based approach to identify reference genes for gene expression analysis
Source: BMC Med Genomics. 2010 Aug 3;3:32. doi: 10.1186/1755-8794-3-32 (PMC2928167; doi:10.1186/1755-8794-3-32)
Supplement: Additional file 7 — Permutation scores of previously identified and NEPS identified reference genes. Data used in scatter plot shown in Figure 1. [file 1755-8794-3-32-S7.XLS]

## Sheet: Sheet1
Additional file 7 - Permutation scores of previously identified and NEPS identified reference genes
GeneSymbol*	Permutation Score	Raw Count Average
ACTB	2.68742	76.5676
ARL8B	5.66783	19
BTF3	2.25492	24.1081
CTBP1	0.539865	23.5676
CUL1	0.371749	9.86486
DIMT1L	0.855682	4.40541
ESD	0.176544	5.56757
FBXW2	2.14987	2.86486
GAPDH	6.47619	351.054
GPBP1	1.90608	2.78378
HPRT1	0.114382	1.54054
LUC7L2	3.2992	12.4865
OAZ1	3.11636	114.568
PAPOLA	5.35241	21.8919
PGK1	5.04487	64.7027
POLR2A	0.877118	0.837838
PPIA	6.11207	191.568
RPL30	4.86108	191.622
RPLP0	2.61452	73.2432
SPG21	2.08926	8.08108
STAT1	0.207585	11.8378
TBP	0.468235	1.64865
TFRC	4.69814	17.4054
TRIM27	0.290893	10.9189
UBQLN1	0.998163	6.05405
YAP1	0.647519	11.6757
ATP5J	0.059	38
B2M	0.011	829
CAPZB	0.05	77
CD55	0.1	27
CSTB	0.036	52
EIF4A2	0.145	89
HMGB1	0.087	39
HSPA1A	0.133	40
NDUFA1	0.077	89
PPP1CB	0.003	29
RAB5C	0.064	44
RPL19	0.082	69
RPL4	0.045	46
RPS18	0.123	112
SLFN13	0.045	31
*Genes identified in this study are indicated in bold
