# Supplementary material for: A sequence-based approach to identify reference genes for gene expression analysis
Source: BMC Med Genomics. 2010 Aug 3;3:32. doi: 10.1186/1755-8794-3-32 (PMC2928167; doi:10.1186/1755-8794-3-32)
Supplement: Additional file 8 — Ingenuity Pathway Analysis using genes from the analyses of a NEPS-normalized and unnormalized dataset by Landi et al. Ingenuity Pathway Analysis using genes from the analyses of a NEPS-normalized and unnormalized dataset by Landi et al. [file 1755-8794-3-32-S8.XLS]

## Sheet: Sheet1
Additional file 8 - Ingenuity Pathway Analysis using genes from the analyses of a NEPS-normalized and unnormalized dataset by Landi et al
Canonical Pathway Name	Normalized [-log(p-value)]*	Unnormalized [-log(p-value)]*
Mitochondrial Dysfunction	10.1	6.72
Protein Ubiquitination Pathway	7.88	8.99
Regulation of eIF4 and p70S6K Signaling	5.42	4.49
Hypoxia Signaling in the Cardiovascular System	5.2	5.7
NRF2-mediated Oxidative Stress Response	4.84	3.81
EIF2 Signaling	4.51	3.24
IGF-1 Signaling	4.05	3.23
PI3K/AKT Signaling	4.02	3.91
VEGF Signaling	3.58	3.14
JAK/Stat Signaling	3.33	1.33
Oncostatin M Signaling	3.17	3.11
Estrogen Receptor Signaling	3.13	1.77
Antigen Presentation Pathway	3.02	3.62
Glucocorticoid Receptor Signaling	2.82	2.51
Integrin Signaling	2.8	3.85
Prolactin Signaling	2.57	NS
PTEN Signaling	2.54	2.47
FcÎ³ Receptor-mediated Phagocytosis in Macrophages and Monocytes	2.51	1.91
Growth Hormone Signaling	2.51	1.31
PPAR Signaling	2.51	1.64
Interferon Signaling	2.46	1.53
Neuregulin Signaling	2.45	1.6
CNTF Signaling	2.42	1.66
PDGF Signaling	2.39	1.75
Role of PKR in Interferon Induction and Antiviral Response	2.39	NS
IL-4 Signaling	2.37	NS
Nucleotide Excision Repair Pathway	2.36	NS
Role of NFAT in Regulation of the Immune Response	2.32	2.23
RhoA Signaling	2.3	3.43
Insulin Receptor Signaling	2.28	2.19
Hereditary Breast Cancer Signaling	2.26	2.18
Renal Cell Carcinoma Signaling	2.25	1.39
Type I Diabetes Mellitus Signaling	2.23	NS
GM-CSF Signaling	2.22	NS
RAN Signaling	2.16	2.13
Cleavage and Polyadenylation of Pre-mRNA	2.11	2.09
ERK/MAPK Signaling	2.08	2.37
mTOR Signaling	2.01	2.61
DNA Methylation and Transcriptional Repression Signaling	2	1.45
Production of Nitric Oxide and Reactive Oxygen Species in Macrophages	1.99	1.55
HMGB1 Signaling	1.96	1.89
Apoptosis Signaling	1.9	NS
Clathrin-mediated Endocytosis Signaling	1.89	2.2
fMLP Signaling in Neutrophils	1.85	2.01
FLT3 Signaling in Hematopoietic Progenitor Cells	1.8	1.75
IL-3 Signaling	1.8	1.75
Androgen Signaling	1.79	NS
Rac Signaling	1.78	2.72
Aryl Hydrocarbon Receptor Signaling	1.72	2.28
Huntington's Disease Signaling	1.71	1.62
Erythropoietin Signaling	1.7	NS
Tight Junction Signaling	1.64	NS
SAPK/JNK Signaling	1.63	NS
Thrombopoietin Signaling	1.61	NS
Agrin Interactions at Neuromuscular Junction	1.59	1.54
p70S6K Signaling	1.59	1.34
B Cell Receptor Signaling	1.57	1.34
Caveolar-mediated Endocytosis Signaling	1.57	2.36
Granzyme B Signaling	1.57	NS
Molecular Mechanisms of Cancer	1.54	1.43
Myc Mediated Apoptosis Signaling	1.53	NS
Breast Cancer Regulation by Stathmin1	1.47	2.04
CD28 Signaling in T Helper Cells	1.42	NS
Cell Cycle: G2/M DNA Damage Checkpoint Regulation	1.39	NS
ERK5 Signaling	1.38	1.33
PPARÎ±/RXRÎ± Activation	1.38	1.64
14-3-3-mediated Signaling	1.35	NS
Phospholipase C Signaling	1.35	1.83
FAK Signaling	1.33	NS
IL-2 Signaling	1.32	NS
Leukocyte Extravasation Signaling	1.32	NS
Germ Cell-Sertoli Cell Junction Signaling	1.31	1.73
Actin Cytoskeleton Signaling	NS	1.49
Ephrin Receptor Signaling	NS	1.42
Glioma Invasiveness Signaling	NS	1.56
p53 Signaling	NS	1.36
Polyamine Regulation in Colon Cancer	NS	1.67
Prostate Cancer Signaling	NS	1.43
Regulation of Actin-based Motility by Rho	NS	2.62
Role of CHK Proteins in Cell Cycle Checkpoint Control	NS	1.58
Virus Entry via Endocytic Pathways	NS	1.39
* Values ≥ 1.32 corresponds to a p-value ≤ 0.05
NS = Not significant (p > 0.05)
