# Supplementary material for: A sequence-based approach to identify reference genes for gene expression analysis
Source: BMC Med Genomics. 2010 Aug 3;3:32. doi: 10.1186/1755-8794-3-32 (PMC2928167; doi:10.1186/1755-8794-3-32)
Supplement: Additional file 10 — Ingenuity Pathway Analysis using genes from the analyses of a NEPS-normalized and unnormalized dataset by Boelens et al. Ingenuity Pathway Analysis using genes from the analyses of a NEPS-normalized and unnormalized dataset by Boelens et al. [file 1755-8794-3-32-S10.XLS]

## Sheet: Boelens_Pathways
Additional file 10 - Ingenuity Pathway Analysis using genes from the analyses of a NEPS-normalized and unnormalized dataset by Boelens et al
Ingenuity Canonical Pathways	NEPS Normalized [-log(p-value)]*	Unnormalized [-log(p-value)]*
Role of BRCA1 in DNA Damage Response	7.33	6.46
Molecular Mechanisms of Cancer	6.48	4.55
ATM Signaling	6.35	5.31
Aryl Hydrocarbon Receptor Signaling	5.88	3.67
Breast Cancer Regulation by Stathmin1	5.57	3.08
Role of CHK Proteins in Cell Cycle Checkpoint Control	5.34	5.91
Apoptosis Signaling	5.17	3.26
Hereditary Breast Cancer Signaling	4.51	4.8
Glioblastoma Multiforme Signaling	4.29	1.65
Prostate Cancer Signaling	4.13	1.38
Cell Cycle: G1/S Checkpoint Regulation	3.97	2.47
Chronic Myeloid Leukemia Signaling	3.92	1.74
Pancreatic Adenocarcinoma Signaling	3.91	1.6
Protein Ubiquitination Pathway	3.72	5.85
Ephrin Receptor Signaling	3.71	1.77
Role of Osteoblasts, Osteoclasts and Chondrocytes in Rheumatoid Arthritis	3.48	NS
Mitotic Roles of Polo-Like Kinase	3.43	4.26
Small Cell Lung Cancer Signaling	3.34	NS
Glioma Signaling	3.31	NS
Glucocorticoid Receptor Signaling	3.25	1.31
Axonal Guidance Signaling	3.22	NS
Oncostatin M Signaling	3.2	1.89
IL-6 Signaling	3.07	1.91
Synaptic Long Term Potentiation	2.9	1.8
Colorectal Cancer Metastasis Signaling	2.87	NS
Death Receptor Signaling	2.85	NS
Regulation of eIF4 and p70S6K Signaling	2.81	4.01
Cell Cycle Regulation by BTG Family Proteins	2.79	2.06
Ovarian Cancer Signaling	2.77	NS
Acute Phase Response Signaling	2.71	1.53
Granzyme B Signaling	2.69	NS
Wnt/Î²-catenin Signaling	2.68	1.62
ERK/MAPK Signaling	2.61	1.93
Integrin Signaling	2.59	2.24
Induction of Apoptosis by HIV1	2.59	1.38
Hepatic Fibrosis / Hepatic Stellate Cell Activation	2.58	NS
Role of PKR in Interferon Induction and Antiviral Response	2.54	2.53
NRF2-mediated Oxidative Stress Response	2.51	4.18
Endometrial Cancer Signaling	2.47	NS
PTEN Signaling	2.34	NS
EIF2 Signaling	2.31	3.11
ERK5 Signaling	2.25	1.69
TNFR1 Signaling	2.22	2.13
Tight Junction Signaling	2.21	1.79
Huntington's Disease Signaling	2.2	1.77
Type I Diabetes Mellitus Signaling	2.19	NS
p53 Signaling	2.16	NS
PPAR Signaling	2.14	1.67
Bladder Cancer Signaling	2.14	NS
Neuroprotective Role of THOP1 in Alzheimer's Disease	2.1	NS
HMGB1 Signaling	2.09	NS
Protein Kinase A Signaling	2.08	NS
GNRH Signaling	2.06	1.82
BMP signaling pathway	2.06	NS
Corticotropin Releasing Hormone Signaling	2.06	NS
CD40 Signaling	2	NS
Estrogen-Dependent Breast Cancer Signaling	2	NS
TWEAK Signaling	1.99	1.37
Amyloid Processing	1.98	2.16
14-3-3-mediated Signaling	1.97	2.1
Prolactin Signaling	1.94	1.69
B Cell Receptor Signaling	1.94	NS
Non-Small Cell Lung Cancer Signaling	1.92	NS
Androgen Signaling	1.91	2.32
GM-CSF Signaling	1.91	NS
Production of Nitric Oxide and Reactive Oxygen Species in Macrophages	1.89	NS
CDK5 Signaling	1.88	NS
Role of Macrophages, Fibroblasts and Endothelial Cells in Rheumatoid Arthritis	1.88	NS
Germ Cell-Sertoli Cell Junction Signaling	1.86	2.01
Thrombin Signaling	1.83	NS
PI3K/AKT Signaling	1.82	1.73
Role of NFAT in Cardiac Hypertrophy	1.82	NS
LPS/IL-1 Mediated Inhibition of RXR Function	1.81	2.06
HER-2 Signaling in Breast Cancer	1.8	NS
FAK Signaling	1.79	NS
HGF Signaling	1.79	NS
FLT3 Signaling in Hematopoietic Progenitor Cells	1.78	NS
HIF1Î± Signaling	1.76	NS
Clathrin-mediated Endocytosis Signaling	1.73	NS
Polyamine Regulation in Colon Cancer	1.72	1.42
Î±-Adrenergic Signaling	1.72	1.35
TNFR2 Signaling	1.72	NS
p38 MAPK Signaling	1.71	1.52
RAR Activation	1.69	1.62
Cardiac Î²-adrenergic Signaling	1.69	NS
Renal Cell Carcinoma Signaling	1.66	NS
Thrombopoietin Signaling	1.64	NS
Role of Oct4 in Mammalian Embryonic Stem Cell Pluripotency	1.61	NS
Melanoma Signaling	1.6	NS
Cell Cycle: G2/M DNA Damage Checkpoint Regulation	1.59	2.79
Basal Cell Carcinoma Signaling	1.59	NS
CREB Signaling in Neurons	1.59	NS
IL-8 Signaling	1.59	NS
Neuregulin Signaling	1.58	1.66
fMLP Signaling in Neutrophils	1.57	1.59
Ceramide Signaling	1.57	NS
cAMP-mediated Signaling	1.56	NS
ILK Signaling	1.53	NS
G Beta Gamma Signaling	1.52	NS
IL-15 Signaling	1.52	NS
Endothelin-1 Signaling	1.49	NS
LPS-stimulated MAPK Signaling	1.49	NS
VDR/RXR Activation	1.48	NS
Estrogen Receptor Signaling	1.47	2.47
VEGF Signaling	1.47	NS
Nucleotide Excision Repair Pathway	1.46	2.06
4-1BB Signaling in T Lymphocytes	1.44	NS
Chemokine Signaling	1.43	NS
PDGF Signaling	1.41	NS
FcÎ³ Receptor-mediated Phagocytosis in Macrophages and Monocytes	1.39	1.54
IGF-1 Signaling	1.39	1.34
Glioma Invasiveness Signaling	1.38	NS
Melanocyte Development and Pigmentation Signaling	1.36	NS
Aldosterone Signaling in Epithelial Cells	1.34	NS
Cholecystokinin/Gastrin-mediated Signaling	1.32	1.41
Antiproliferative Role of Somatostatin Receptor 2	1.34	NS
Cleavage and Polyadenylation of Pre-mRNA	NS	2.75
Mitochondrial Dysfunction	NS	2.67
Hypoxia Signaling in the Cardiovascular System	NS	2.39
mTOR Signaling	NS	2.06
DNA Methylation and Transcriptional Repression Signaling	NS	1.96
Phospholipase C Signaling	NS	1.84
Regulation of Actin-based Motility by Rho	NS	1.69
RAN Signaling	NS	1.64
Mechanisms of Viral Exit from Host Cells	NS	1.6
Antigen Presentation Pathway	NS	1.48
PPARÎ±/RXRÎ± Activation	NS	1.46
CD27 Signaling in Lymphocytes	NS	1.45
* Values ≥ 1.32 corresponds to a p-value ≤ 0.05
NS = Not significant (p > 0.05)
